# Supplementary material for: Nevirapine hair and plasma concentrations and HIV-1 viral suppression among HIV infected ante-partum and post-partum women attended in a mother and child prevention program in Maputo city, Mozambique
Source: PLoS One. 2022 Feb 10;17(2):e0261522. doi: 10.1371/journal.pone.0261522 (PMC8830619; doi:10.1371/journal.pone.0261522)
Supplement: S1 Data — (XLSX) [file pone.0261522.s001.xlsx]

## Sheet: DHART_MJR_04052017
id	wbc_2	hgb_2	plt_2	lym_2	bili_tot_2	gp_elit_2	cd4_abs_2	dat	idad	hgb_1	plt_1	lym_1	bili_tot_1	gp_elit_1	cd4_abs_1	merge1	nvp	efv	merge2	nvp_2	efv_2	merge3	wbc_1	estad_civ	trab	trat_tarv	reg_terap	niv_escolar	merge4	c_viral_status_1	c_viral_1	merge5	c_viral_status_2	c_viral_2	merge6	nvp_cat_1	nvp_cat_2	regime_f1	efv_cat_2	efv_cat_1	regime_f2	nvp_hair_1	merge7	nvp_hair_2	_merge	nvp_hair_cat_1	nvp_hair_cat_2	c_viral_1_cat	c_viral_1_cat_2
1	4.7	12.4	338	1.2	7.56	15	657	2014-02-07	35	8.7	250	2.1	4.75	5	379	matched (3)	5.18		matched (3)		1.24	matched (3)	5.3	0	0	1	99	1	matched (3)	0		matched (3)		42761	matched (3)	3		1	3		2	89.2473	matched (3)	1.06927	matched (3)	5			3
2	5.2	11.4	231	1.7	11.21	11	1206	13/06/2014	33	8.9	103	1.2	6.27	14	202	matched (3)			master only (1)		1.55	matched (3)	4.8	1	0	1	5	2	matched (3)	1	19	matched (3)	0		matched (3)				3		2	10.8696	matched (3)		master only (1)	2		1
3								2013-03-07	33	8.9	305	2.3	4.59	11	421	using only (2)	4.86		matched (3)			master only (1)	5.8						master only (1)	2	186	matched (3)			matched (3)	3		1				102.366	matched (3)		master only (1)	5		2
4	3.4	12.2	223	1.1	6.02	16	298	19/03/2014	35	11.4	261	1.2	7.05	9	143	matched (3)	6.17		matched (3)	4.92		matched (3)	4.6	0	1	1	5	1	matched (3)			matched (3)	0		matched (3)	3	3	1			1	94.1414	matched (3)		master only (1)	5
5								2013-07-03	36	10.4	304	1.6	9.73	36	352	using only (2)	3.95		matched (3)			master only (1)	4.8						master only (1)			matched (3)			matched (3)	3		1				156.284	matched (3)		master only (1)	5
6	10.2	10	343	5	4.8	19	813	13/06/2014	29	9.4	290	1.3	3.73	6	320	matched (3)	6.07		matched (3)	11.5		matched (3)	7.4	1	1	1	5	2	matched (3)	2	42	matched (3)			matched (3)	3	4	1			1	138.967	matched (3)		master only (1)	5		1
7								2013-12-03	33	8	117	0.7	6.32	2	205	using only (2)	0.973		matched (3)			master only (1)	4						master only (1)			matched (3)			matched (3)	2		1				66.3507	matched (3)		master only (1)	5
8								13/03/2013	35	10.6	292	2.6	7.03	7	486	using only (2)	5.29		matched (3)			master only (1)	6.6						master only (1)			matched (3)			matched (3)	3		1				168.889	matched (3)		master only (1)	5
9	3.1	12.6	249	1.3	3.13	14	769	13/06/2014	24	9.4	400	1.3	4.41	9	251	matched (3)	2.23		matched (3)		3.62	matched (3)	5.5	1	1	1	99	1	matched (3)	2	12020	matched (3)		504	matched (3)	2		1	3		2	64.878	matched (3)	50	matched (3)	5		3	2
10	4.3	11.3	324	1.3	7	18	668	22/04/2014	36	11.3	424	2	5.66	9	615	matched (3)	3.11		matched (3)		-999	matched (3)	8.4	1	1	1	5	1	matched (3)			matched (3)	0		matched (3)	3		1	1		2	111.602	matched (3)		master only (1)	5
11	6	13.9	251	1.4	2.9	16	672	2014-02-07	21	8.1	316	1.2	3.82	6	376	matched (3)	15.5		matched (3)		-999	matched (3)	3.7	1	0	1	5	2	matched (3)	2	27	matched (3)		47618	matched (3)	4		1	1		2	316.522	matched (3)		master only (1)	5		1	3
12	3.1	12.6	210	1.7	8.04	16	649	2014-03-07	23	10.6	436	2	5.29	8	510	matched (3)	9.79		matched (3)		-999	matched (3)	6	1	0	1	5	1	matched (3)			matched (3)	0		matched (3)	4		1	1		2	217.476	matched (3)	165.714	matched (3)	5
13	3.6	11.6	355	1.1	7.4	17	317	13/05/2014	30	12.9	226		5.94	12	249	matched (3)	15.5		matched (3)		12.7	matched (3)	4.7	1	1	1	5	2	matched (3)	2	190	matched (3)	0		matched (3)	4		1	4		2	39.5283	matched (3)		master only (1)	4		2
14								2013-03-04	25	8.5	294	1.1	6.31	4	246	using only (2)	4.59		matched (3)			master only (1)	5.5	0	0	1	5	2	matched (3)	2	303	matched (3)			matched (3)	3		1				25.4369	matched (3)		master only (1)	3		2
15								2013-03-04	26	8.8	170	0.7	4.14	1	199	using only (2)	3.89		matched (3)			master only (1)	4.1	0	0	1	5	2	matched (3)	1	19	matched (3)			matched (3)	3		1				107.368	matched (3)		master only (1)	5		1
16	4.3	11.6	333	1.5	2.89	24	721	15/07/2014	31	9.2	184	1.8	1.64	6	250	matched (3)	4.76		matched (3)			master only (1)	5.5	1	0	1	5	1	matched (3)	2	5388	matched (3)			matched (3)	3		1				39.9111	matched (3)		master only (1)	4		3
17	2.9	9.9	202	1.5	4.71	12	364	19/03/2014	33	9.7	156	1.5	5.57	10	353	matched (3)	13		matched (3)		-999	matched (3)	3.7	1	0	1	99	1	matched (3)	0		matched (3)	0		matched (3)	4		1	1		2	213.861	matched (3)		master only (1)	5
18	6.4	13.7	254	1.4	2.78	15	717	15/07/2014	33	10	323	2.7	6.42	5	825	matched (3)	5.93		matched (3)			master only (1)	9.3	1	0	1	5	2	matched (3)	0		matched (3)			matched (3)	3		1				254.369	matched (3)		master only (1)	5
19	7	15.3	313	2	2.49	58	1161	15/07/2014	27	10.9	199	1.5	11.74	10	189	matched (3)	-999		matched (3)			master only (1)	4.5	1	1	1	99	2	matched (3)	2	51823	matched (3)			matched (3)	1		1				20	matched (3)		master only (1)	3		3
20								15/04/2013	28	10.9	177	1.1	15.37	9	271	using only (2)	-999		matched (3)		-999	matched (3)	3.9	0	1	1	5	2	matched (3)	2	276	matched (3)			matched (3)	1		1	1		2	0	matched (3)	80.3	matched (3)	1		2
21	11.1	16.5	214	1.1	12.78	17	638	15/07/2014	32	11.6	386	1.7	6.21	12	239	matched (3)	5.79		matched (3)			master only (1)	6.3	0	1	1	5	2	matched (3)	0		matched (3)			matched (3)	3		1				97.1579	matched (3)		master only (1)	5
22	1.7	10.2	275	0.7	6.48	20	1041	2014-09-07	25	11	310	1.3	5.81	13	52	matched (3)	6.87		matched (3)	7.17		matched (3)	3.4	0	1	1	5	1	matched (3)	2	57297	matched (3)		37538	matched (3)	3	3	1			1	30.7216	matched (3)	0	matched (3)	3		3	3
23	4.6	18.4	194	2	7.73	10	332	19/03/2014	34	9.6	188	1.1	6.28	7	278	matched (3)	12.3		matched (3)	5.33		matched (3)	3.8	1	0	1	99	2	matched (3)	2	19320	matched (3)	0		matched (3)	4	3	1			1	19.697	matched (3)	49.417	matched (3)	3		3
24	4.5	11.6	256	2.2		61	600	2014-12-06	34	10.9	203	2.3	7.86	25	182	matched (3)	6.1		matched (3)			master only (1)	5.7	1	0	1	5	1	matched (3)	2	32992	matched (3)		47610	matched (3)	3		1				93.0964	matched (3)		master only (1)	5		3	3
25	4.7	11.8	237	1.5			499	2014-12-06	28	10.3	264	2.3	2.22	10	320	matched (3)	5.76		matched (3)			master only (1)	7.6	0	1	1	99	1	matched (3)	0		matched (3)		130	matched (3)	3		1				98.209	matched (3)	0	matched (3)	5			2
26	3.2	9.6	158	1.5	4.32	14	340	17/03/2014	36	9.9	139	1.4	5.63	6	290	matched (3)	6.6		matched (3)		-999	matched (3)	5.7	1	0	1	5	1	matched (3)	2	11056	matched (3)		381	matched (3)	3		1	1		2	34.4643	matched (3)	61.5764	matched (3)	4		3	2
27								17/04/2013	33	9.6	177	1	6.57	19	312	using only (2)	10.7		matched (3)			master only (1)	5.5	0	1	1	5	1	matched (3)	1	19	matched (3)			matched (3)	4		1				122.275	matched (3)	40.4396	matched (3)	5		1
28	7	11.8	274	1.5	2.86	22	1050	2014-09-07	25	10.7	264	0.8	3.8	9	229	matched (3)	6.49		matched (3)	-999		matched (3)	4.8	1		1	99	2	matched (3)	2	111	matched (3)		65861	matched (3)	3	1	1			1	71.6444	matched (3)		master only (1)	5		2	3
29								17/04/2013	27	9	251	1.2	0.8	4	278	using only (2)	4.71		matched (3)			master only (1)	5.3	1	0	1	5	2	matched (3)	1	19	matched (3)			matched (3)	3		1				51.7536	matched (3)	72.9101	matched (3)	4		1
30	3.5	11.7	194	1.4	20.08	15	385	24/04/2014	42	8.8	237	1	3.73	11	288	matched (3)	12.9		matched (3)	-999		matched (3)	2.5	1	0	1	5	1	matched (3)	2	175	matched (3)		8691	matched (3)	4	1	1			1	110.383	matched (3)	101.887	matched (3)	5		2	3
31	3.2	12.6	276	1.4	4.1	40	346	13/06/2014	32	12.3	325	2.9	5.17	13	535	matched (3)	6.83		matched (3)	6.39		matched (3)	9.6	1	0	1	5	1	matched (3)	0		matched (3)		3261	matched (3)	3	3	1			1	71.2371	matched (3)	3.04301	matched (3)	5			3
32	6.3	15.1	247	2.1	3.5	24	1578	2014-09-07	35	11.7	167	1.6	5.53	9	276	matched (3)	6.96		matched (3)	1.21		matched (3)	4.9	0	1	1	5	2	matched (3)	2	97	matched (3)		2012	matched (3)	3	2	1			1	75.0943	matched (3)		matched (3)	5		2	3
33	5.1	12.7	330	1.5	3.29	21	424	2014-09-07	32	9.2	266	1.8	3.43	15	326	matched (3)	6.23		matched (3)	-999		matched (3)	5.9	1	0	1	5	1	matched (3)	2	47	matched (3)	3		matched (3)	3	1	1			1	111.111	matched (3)		master only (1)	5		1
34	5.6	9.7	282	3.2	3.76	9	858	13/06/2014	30	9.4	215	1.4	4.1	10	248	matched (3)	18.4		matched (3)	-999		matched (3)	5	1	0	1	5	2	matched (3)	0		matched (3)		7688	matched (3)	4	1	1			1		matched (3)		master only (1)				3
35	7	11.8	273	1.5	5.93	26	1371	2014-09-07	30	7.2	260	1.6	1.58	8	520	matched (3)	12.5		matched (3)	-999		matched (3)	4.5	0	0	1	5	2	matched (3)	0		matched (3)		2864	matched (3)	4	1	1			1	154.545	matched (3)		master only (1)	5			3
36	5.1	10.8	227	1.9	14.19	41	627	26/06/2014	31	12.1	298	1.5	4.37	16	397	matched (3)	-999		matched (3)		0.0988	matched (3)	6.5	0	1	1	99	2	matched (3)	0		matched (3)		16153	matched (3)	1		1	2		2	0	matched (3)		master only (1)	1			3
37	4.2	11.1	183	1	2.48	18	187	22/05/2014	24	10.6	213	1.9	7.15	12	838	matched (3)	-999		matched (3)	-999		matched (3)	8.5	0	1	1	5	1	matched (3)	2	5008	matched (3)	0		matched (3)	1	1	1			1	43.2743	matched (3)	16.1607	matched (3)	4		3
38	4.9	10.5	396	2.7	4.86	31	944	20/05/2014	40	9	169	0.9	4.32	9	114	matched (3)	3.44		matched (3)	-999		matched (3)	3.3	1	0	1	5	0	matched (3)	2	25558	matched (3)	0		matched (3)	3	1	1			1	189.899	matched (3)		master only (1)	5		3
39								23/04/2013	22	12.1	231	2.2	8.8	20	771	using only (2)	-999		matched (3)			master only (1)	6.1	1	0	1	5	2	matched (3)	2	14290	matched (3)			matched (3)	1		1				0	matched (3)	0	matched (3)	1		3
40	3.1	12	106	2.1	4.97	59	800	2014-07-05	30	10.9	85	1.2	3.11	7	361	matched (3)	6.61		matched (3)	12.3		matched (3)	3.2	1	0	1	5	2	matched (3)	2	3904	matched (3)	0		matched (3)	3	4	1			1	95.283	matched (3)	128.409	matched (3)	5		3
41	4.3	11.8	258	2.4	7.75	37	724	22/05/2014	19	10.5	372	1	5.63	25	445	matched (3)	10.9		matched (3)	-999		matched (3)	3.5	1	0	1	5	1	matched (3)	2	3203	matched (3)			matched (3)	4	1	1			1	91.0244	matched (3)	45.5769	matched (3)	5		3
42	7.2	12.9	229	1.8	3.55	17	579	22/05/2014	23	10.8	189	1.6	4.96	7	247	matched (3)	3.54		matched (3)		-999	matched (3)	7.5	1	0	1	5	1	matched (3)	0		matched (3)			matched (3)	3		1	1		2	105.699	matched (3)	78.4444	matched (3)	5
43	4.1	12.9	323	2.3	6.63	19	796	22/05/2014	36	12.3	188	1.8	5.88	12	439	matched (3)	0.41		matched (3)		1.1	matched (3)	6.1	0	0	1	5	1	matched (3)	0		matched (3)			matched (3)	2		1	3		2	81.7241	matched (3)		master only (1)	5
44	5.5	14.2	329	2.5			726	2014-12-06	29	12.4	262	2.5	5.97	17	673	matched (3)	4.61		matched (3)			master only (1)	8.9	1	0	1	5	2	matched (3)	2	22	matched (3)		352798	matched (3)	3		1				48.4058	matched (3)	83.6364	matched (3)	4		1	3
45	4.1	11.6	259	2.1		4	312	2014-12-06	32	10.5	289	1.8	4.5	17	271	matched (3)	7.7		matched (3)			master only (1)	7.5	1	1	1	5	2	matched (3)	2	222	matched (3)	1	19	matched (3)	3		1				126	matched (3)		master only (1)	5		2
46	4.1	11	91	1.9	7.76	60	265	26/06/2014	30	11.5	156	2.3	6.27	16	327	matched (3)	-999		matched (3)		-999	matched (3)	7.6	0	0	1	5	2	matched (3)	2	90407	matched (3)			matched (3)	1		1	1		2	0	matched (3)	164.368	matched (3)	1		3
47	9.7	12.9	263	2.5	3.91	17	703	13/06/2014	32	11.5	225	1.2	3.8	14	292	matched (3)	6.61		matched (3)		3.01	matched (3)	6.9	1	0	1	5	2	matched (3)	0		matched (3)	0		matched (3)	3		1	3		2	194.737	matched (3)	6.88991	matched (3)	5
48	5	13.2	280	2			529	2014-12-06	32	11.5	306	2.3	5.27	10	808	matched (3)	0.0276		matched (3)			master only (1)	9.5	0	0	1	99	2	matched (3)	2	19570	matched (3)		30937	matched (3)	2		1				13.43	matched (3)	149.451	matched (3)	2		3	3
49	5.5	11.2	288	2.3	6.24	50	946	17/06/2014	37	10.8	247	1.8	4.06	13	401	matched (3)	-999		matched (3)			master only (1)	5.3	1	0	1	5	1	matched (3)	2	25	matched (3)	1	19	matched (3)	1		1				0.630392	matched (3)	1.02139	matched (3)	2		1
50	3.8	13.9	290	1.2		27	542	2014-12-06	25	10.4	351	1.2	6.54	16	350	matched (3)	-999		matched (3)			master only (1)	5.2	1		1	5	1	matched (3)	2	29006	matched (3)		4978	matched (3)	1		1				2.5463	matched (3)	158.947	matched (3)	2		3	3
51								25/04/2013	29	11.9	339	1.9	5.18	13	341	using only (2)	6.45		matched (3)			master only (1)	7.6			1	5		matched (3)	0		matched (3)			matched (3)	3		1				162.319	matched (3)	60.7656	matched (3)	5
52	3.4	10.7	217	1.7	5.91	19	730	2014-07-05	33	9.4	143	1.6	3.15	8	462	matched (3)	5.84		matched (3)	7.14		matched (3)	6.9	1	0	1	5	2	matched (3)	1	19	matched (3)			matched (3)	3	3	1			1	144.865	matched (3)	175	matched (3)	5		1
53	3.9	11	167	1.5	4.14	41	651	20/05/2014	25	9.4	234	1.4	3.13	9	448	matched (3)	4.7		matched (3)		-999	matched (3)	6.6	1	0	1	5	2	matched (3)	1	19	matched (3)			matched (3)	3		1	1		2	129.348	matched (3)	139.252	matched (3)	5		1
54	5	12.7	316	1.4	10.27	7	1286	2014-09-07	33	10.8	223	0.6	4.11	9	87	matched (3)	10.4		matched (3)		-999	matched (3)	3.1	1	1	1	5	1	matched (3)	2	115	matched (3)			matched (3)	4		1	1		2	49.6809	matched (3)	132.02	matched (3)	4		2
55	3.6	12.7	234	1.9	6.86	70	346	14/05/2014	23	9.9	257	2.3	8.71	12	471	matched (3)	-999		matched (3)		0.223	matched (3)	13	1	0	1	5	2	matched (3)	2	26482	matched (3)			matched (3)	1		1	2		2	0	matched (3)	0	matched (3)	1		3
56	6.3	14.9	260	2	5.1	23	1810	2014-07-07	37	10.1	147	1.3	5.42	16	421	matched (3)	-999		matched (3)		-999	matched (3)	5.6	0	0	1	5	1	matched (3)	2	34402	matched (3)			matched (3)	1		1	1		2	2.06091	matched (3)	40.9424	matched (3)	2		3
57	4.3	12.5	169	1.8	17.44	30	541	2014-08-05	32	10.4	105	1.3	7.68	9	409	matched (3)	4.28		matched (3)	0.0239		matched (3)	5.4	1	0	1	99	1	matched (3)	0		matched (3)			matched (3)	3	2	1			1	34.1176	matched (3)	125.234	matched (3)	4
58	3	11.9	201	1.4	7.08	22	503	19/05/2014	26	11.7	174	1.4	4.36	13	308	matched (3)	4.71		matched (3)			master only (1)	6.3	1	0	1	5		matched (3)	0		matched (3)			matched (3)	3		1				216.667	matched (3)	10.5161	matched (3)	5
59	3.1	5.6	235	1.3	3.34	10	299	2014-08-05	19	9.7	184	0.9	5.65	19	172	matched (3)	4.03		matched (3)	-999		matched (3)	3.7	0	0	1	5	2	matched (3)	2	170	matched (3)			matched (3)	3	1	1			1	182.938	matched (3)		master only (1)	5		2
60	5.9	11.4	299	1.5	22.72	12	401	2014-03-05	36	11.7	149	1.9	5.45	7	387	matched (3)	4		matched (3)	-999		matched (3)	5.5	1	0	1	5	1	matched (3)	0		matched (3)			matched (3)	3	1	1			1	272.897	matched (3)	243.697	matched (3)	5
61	3	11	220	1.7	10	15	746	13/05/2014	36	10.2	280	1.8	6.97	4	769	matched (3)	3.9		matched (3)		-999	matched (3)	6.8	1	0	1	5	0	matched (3)	1	19	matched (3)			matched (3)	3		1	1		2	57.3913	matched (3)		master only (1)	5		1
62								29/04/2013	32	9.3	230	1	4.62	14	230	using only (2)	6.86		matched (3)			master only (1)	3.5	1	0	1	99	2	matched (3)	0		matched (3)			matched (3)	3		1				163.429	matched (3)	152.88	matched (3)	5
63	3	12.4	304	1.4	5.75	34	567	15/05/2014	20	10.5	155	1.4	2.95	11	836	matched (3)	6.79		matched (3)		6.81	matched (3)	4.7	0	0	1	5	1	matched (3)	2	2203	matched (3)			matched (3)	3		1	4		2	31.8483	matched (3)		master only (1)	3		3
64								30/04/2013	34	11.2	238	1.46	6.98	9	153	using only (2)	6.95		matched (3)			master only (1)	4.6	1	1	1	99	2	matched (3)	0		matched (3)			matched (3)	3		1				15.625	matched (3)	12.823	matched (3)	2
65	6.7	14.9	348	1.9	6.79	17	430	15/05/2014	22	7.6	206	2.7	3.36	2	894	matched (3)	5.3		matched (3)		-999	matched (3)	6.8	1	0	1	5	1	matched (3)	1	19	matched (3)			matched (3)	3		1	1		2	225.424	matched (3)		master only (1)	5		1
66	4.1	11.9	268	2.1	7.11	21	461	15/05/2014	19	10.2	255	1.9	6.21	6	381	matched (3)	-999		matched (3)		-999	matched (3)	7	2	0	1	5	2	matched (3)	2	10603	matched (3)			matched (3)	1		1	1		2	0	matched (3)	0	matched (3)	1		3
67	6.1	9.5	376	1.6	5.98	37	309	20/05/2014	24	9.5	256	1.8	13.46	11	888	matched (3)	0.752		matched (3)		-999	matched (3)	7.6	0	0	1	99	2	matched (3)	2	70	matched (3)	0		matched (3)	2		1	1		2	25.0246	matched (3)	23.4254	matched (3)	3		2
68	3.1	12	230	1.5	7.64	36	525	19/05/2014	25	11.2	217	2.8	9.06	19	515	matched (3)	-999		matched (3)			master only (1)	7	1	0	1	5	1	matched (3)	2	53757	matched (3)			matched (3)	1		1				2.86813	matched (3)	3.24878	matched (3)	2		3
69								30/04/2013	20	10.8	205	2.5	14.04	14	926	using only (2)	-999		matched (3)			master only (1)	10.1						master only (1)	2	90383	matched (3)			matched (3)	1		1				19.1011	matched (3)	17.13	matched (3)	3		3
70	4.8	9.3	290	1.7	12.48	44	218	22/05/2014	22	10.2	262	2.8	5.29	18	737	matched (3)	7.7		matched (3)	1.4		matched (3)	10.2	0	0	1	5	2	matched (3)	2	21	matched (3)			matched (3)	3	2	1			1	64.0698	matched (3)	67.9592	matched (3)	5		1
71								30/04/2013	18	11.6	293	3.4	18.04	16	929	using only (2)	-999		matched (3)			master only (1)	8.6						master only (1)	2	62900	matched (3)			matched (3)	1		1				0	matched (3)	0	matched (3)	1		3
72	4.6	12.8	269	2	8.01	12	895	2014-09-05								master only (1)			master only (1)	2.43		matched (3)				1	99		matched (3)			master only (1)			matched (3)		2				1		master only (1)		master only (1)
73	7.6	13.1	293	3	12.49	24	433	15/05/2014	27	9.6	146	1.4	4.97	18	303	matched (3)	12.6		matched (3)	-999		matched (3)	5.9	1	0	1	5	2	matched (3)	2	725	matched (3)			matched (3)	4	1	1			1	95.4545	matched (3)	112.315	matched (3)	5		2
74	4.5	12.5	187	1.8	7.97	61	982	2014-09-05	27	10.6	317	1.7	6.08	15	362	matched (3)	-999		matched (3)		-999	matched (3)	5.4						master only (1)	2	34697	matched (3)			matched (3)	1		1	1		2	0	matched (3)	0	matched (3)	1		3
75	4.3	11.4	355	1.7	6.34	22	568	22/05/2014								master only (1)			master only (1)			master only (1)		1	0	1	5	1	matched (3)	3		matched (3)		84059	matched (3)								master only (1)		master only (1)				3
76	6.1	13	347	2.7	6.66	16	515	13/05/2014								master only (1)	7.56		matched (3)		-999	matched (3)		1	0	1	5	1	matched (3)	2	781	matched (3)			matched (3)	3		1	1		2	40.8	matched (3)	0	matched (3)	4		2
77	6.2	14.7	171	2.3	14.78	14	747	26/06/2014								master only (1)			master only (1)			master only (1)				1	99		matched (3)	0		matched (3)			matched (3)								master only (1)		master only (1)
78	5.9	12.2	138	2.5	7.73	75	731	14/05/2014	18	9.1	425	1.8	9.17	134	889	matched (3)	6.42		matched (3)		-999	matched (3)	8			1	99		matched (3)	2	127	matched (3)			matched (3)	3		1	1		2	41.9417	matched (3)	49.763	matched (3)	4		2
79	6	11.4	289	1.4	6.86	15	683	13/05/2014	30	7.4	227	1.5	6.21	8	284	matched (3)	16.4		matched (3)		-999	matched (3)	8.5	1	0	1	6	1	matched (3)	2	423	matched (3)	0		matched (3)	4		1	1		2	181.395	matched (3)	144.041	matched (3)	5		2
80	8.7	8.5	311	2.1	7.42	22	379	2014-04-05	26				4.64	6	316	matched (3)	6.91		matched (3)	2.79		matched (3)				1	99		matched (3)	2	721	matched (3)			matched (3)	3	2	1			1	53.8298	matched (3)	59.1489	matched (3)	4		2
81	5.8	10.9	220	2.7	10.58	17	617	22/05/2014	30	11.3	112	1	5.37	13	418	matched (3)	5.52		matched (3)		0.172	matched (3)	5.1	1	0	1	5	2	matched (3)	1	19	matched (3)		119	matched (3)	3		1	2		2	79.2271	matched (3)	73.1683	matched (3)	5		1	2
82	3.2	10.3	109	1.3	4.84	40	509	14/05/2014								master only (1)			master only (1)	-999		matched (3)		1	1	1	99	1	matched (3)	0		matched (3)	0		matched (3)		1				1		master only (1)		master only (1)
83	9.5	9.5	323	4.3	5.34	22	790	22/05/2014	24	11.3	228	1.4	7.57	7	394	matched (3)	12.5		matched (3)		-999	matched (3)	6.9			1	5		matched (3)	2	307	matched (3)			matched (3)	4		1	1		2	125.472	matched (3)	62.4339	matched (3)	5		2
84	5.1	12.7	335	1.5	10.01	6	935	2014-09-07	33	12.3	186	1.1	8.53	7		matched (3)	3.96		matched (3)	-999		matched (3)	4.9	1	0	1	5	1	matched (3)	2	92	matched (3)		69	matched (3)	3	1	1			1	55.4639	matched (3)		master only (1)	4		2	2
85							504	16/04/2014	24	9	369	1.6	7.2	12	352	matched (3)	4.76		matched (3)		2.1	matched (3)	7.1	0	0	1	5	2	matched (3)	2	678	matched (3)	0		matched (3)	3		1	3		2	88.3077	matched (3)		master only (1)	5		2
86	3.9	9.3	324	1.4	4.25	12	563	18/03/2014	23	10.6	265	2.1	5.88	7	374	matched (3)	1.88		matched (3)		-999	matched (3)	6.3	1	0	1	5	1	matched (3)	1	19	matched (3)		82	matched (3)	2		1	1		2	26.0606	matched (3)	214.815	matched (3)	3		1	2
87	6.7	12.1	252	2.9	5.24	15	960	2014-07-05	26	10.7	239	2	4.84	8	489	matched (3)	8.18		matched (3)		-999	matched (3)	8.5	1	0	1	5	1	matched (3)	0		matched (3)	1	19	matched (3)	4		1	1		2	186.885	matched (3)	292.857	matched (3)	5
88								2013-07-05	33	9.1	193	1.8	4.1	20	480	using only (2)	4.11		matched (3)			master only (1)	5.2			1	5		matched (3)			matched (3)			matched (3)	3		1				10.7853	matched (3)	18.392	matched (3)	2
89								2013-08-05	35	9.9	331	1.4	3.65	14	483	using only (2)	3.28		matched (3)			master only (1)	4.2	1	0	1	5	0	matched (3)	2	83	matched (3)			matched (3)	3		1				31.5789	matched (3)	28.9593	matched (3)	3		2
90	2.8	11.7	164	0.9	9.17	16	188	18/03/2014	31	10.9	197	0.7	5.46	10	157	matched (3)	3.91		matched (3)		-999	matched (3)	2.4	0	0	1	99	2	matched (3)	2	189	matched (3)		13628	matched (3)	3		1	1		2	61.5789	matched (3)		master only (1)	5		2	3
91	4.5	11.6	275	2.1	6.33	13	292	2014-12-06	24	12.8	119	0.8	6.39	7	309	matched (3)	6.04		matched (3)	1.02		matched (3)	2.9	1	0	1	5	2	matched (3)	1	19	matched (3)		196	matched (3)	3	2	1			1	91.4146	matched (3)	104.808	matched (3)	5		1	2
92	4.6	11.5	241	2.1	6.61	3	369	2014-12-06	26	11.5	243	2	4.92	10	402	matched (3)	2.46		matched (3)	0.0587		matched (3)	6.7	0	0	1	5	1	matched (3)	1	19	matched (3)	0		matched (3)	2	2	1			1	241.667	matched (3)	100.552	matched (3)	5		1
93								2013-09-05	24	8.8	240	1.4	5.39	5	349	using only (2)	5.37		matched (3)		-999	matched (3)	5.9						master only (1)	2	116	matched (3)			matched (3)	3		1	1		2	159.447	matched (3)	160.591	matched (3)	5		2
94	5	13.5	277	2.7	7.46	17		17/04/2014	26	15.3	139	1.8	5.77	12	459	matched (3)	5.41		matched (3)			master only (1)	5.7	1	0	1	99	3	matched (3)	0		matched (3)			matched (3)	3		1				23.7811	matched (3)	23.4483	matched (3)	3
95	5.1	11.6	317	2.2			351	2014-12-06	33	10.9	239	1.6	4.52	15	237	matched (3)	11.4		matched (3)			master only (1)	3.8						master only (1)	0		matched (3)		36898	matched (3)	4		1				83.7559	matched (3)	47.8173	matched (3)	5			3
96	4.4	11.2	280	2.2	2.54	14	161	2014-12-06	24	8.5	176	1.7	4.05	8	564	matched (3)	-999		matched (3)			master only (1)	7.5	1	1	1	5	2	matched (3)	2	135	matched (3)		1083	matched (3)	1		1				0	matched (3)	0	matched (3)	1		2	3
97	4.1	12.7	208	2	9.94	25	529	17/04/2014	33	9.4	169	1.7	5	11	336	matched (3)	-999		matched (3)		2.63	matched (3)	7.6			1	99		matched (3)	2	46	matched (3)	0		matched (3)	1		1	3		2	0	matched (3)		master only (1)	1		1
98								2013-09-05	29	11.2	173	0.6	6.12	9	119	using only (2)	-999		matched (3)			master only (1)	4.3			1	5		matched (3)	2	840	matched (3)			matched (3)	1		1				0	matched (3)	101.064	matched (3)	1		2
99	3.2	12.7	272	1	7.66	26	238	26/06/2014	27	11.6	299	1.4	6.94	6	340	matched (3)	0.665		matched (3)		5.76	matched (3)	5.2	0	0	1	5	1	matched (3)	2	239	matched (3)		12587	matched (3)	2		1	4		2	1.40385	matched (3)		master only (1)	2		2	3
100	4.3	9.9	305	1.7	7.7	36	958	26/06/2014	23	10.9	305	2.6	3.82	5	677	matched (3)	-999		matched (3)	-999		matched (3)	7.2	1	0	1	99	2	matched (3)	2	54	matched (3)		113	matched (3)	1	1	1			1	0	matched (3)		master only (1)	1		2	2
101								13/05/2013	37	11.3	112	1.3	3.96	10	186	using only (2)	5.36		matched (3)			master only (1)	5.1			1	99		matched (3)	0		matched (3)			matched (3)	3		1				112.438	matched (3)	114.679	matched (3)	5
102	4.3	10.7	398	1.8	4.06	15	486	22/05/2014	23	7.6	224	2.3	6.02	12	522	matched (3)	1.72		matched (3)		-999	matched (3)	7.5			1	5		matched (3)	2	3140	matched (3)	0		matched (3)	2		1	1		2	2.17593	matched (3)	2.53153	matched (3)	2		3
103	5.5	12.2	218	2.6	6.88	15	983	2014-09-05	25	9.4	254	1.3	5	10	492	matched (3)	6.96		matched (3)	0.0782		matched (3)		0	0	1	99	3	matched (3)	0		matched (3)			matched (3)	3	2	1			1	134.842	matched (3)	112.766	matched (3)	5
104	3.8	11	216	1.2	8.69	16	504	15/05/2014	20	10.1	104	1.9	4.07	11	854	matched (3)	5.04		matched (3)		0.0572	matched (3)	4.2	1	0	1	6	2	matched (3)	2	668	matched (3)			matched (3)	3		1	2		2	48.8649	matched (3)	146	matched (3)	4		2
105	5.2	12.3	215	1.7	9.15	14	623	2014-08-05	34	10.5	226	1.7	14.39	1	418	matched (3)	2.49		matched (3)	6.51		matched (3)	6.5	1	0	1	99	2	matched (3)	2	20	matched (3)	0		matched (3)	2	3	1			1	127.885	matched (3)	59.2453	matched (3)	5		1
106	6.5	13.8	246	1.4	12.23	7	948	15/07/2014	20	11.9	222	1.5	5.51	6	454	matched (3)	5.18		matched (3)			master only (1)	6.1	1	0	1	5	2	matched (3)	0		matched (3)			matched (3)	3		1				39.2929	matched (3)	108.824	matched (3)	4
107	12.9	15.4	231	1	10.41	7	555	15/07/2014	28	6.4	284	1.4	5.29	9		matched (3)	8.66		matched (3)			master only (1)	7.9	1	0	1	5	2	matched (3)	2	21	matched (3)	0		matched (3)	4		1				21.7895	matched (3)	30.8108	matched (3)	3		1
108	4.4	14.1	224	1.9	6.91	4	552	20/05/2014	29	7.9	274	2.2	4.91	8	680	matched (3)	3.63		matched (3)	6.43		matched (3)	8			1	99		matched (3)	2	54	matched (3)			matched (3)	3	3	1			1	71.1111	matched (3)	84.6073	matched (3)	5		2
109								13/05/2013	28	11.9	253	1.3	6.53	7	394	using only (2)	-999		matched (3)			master only (1)	9.2			1	5		matched (3)	2	100691	matched (3)			matched (3)	1		1				0	matched (3)	0	matched (3)	1		3
110	6.5	13	448	2.5	5.36	37	373	20/05/2014	20	12.3	229	1.3	5.16	9	411	matched (3)	6.93		matched (3)	-999		matched (3)	5.5	1	0	1	5	2	matched (3)	2	20	matched (3)		4197	matched (3)	3	1	1			1	149.268	matched (3)		master only (1)	5		1	3
111	4.5	9.4	357	2.1	4.61	20	594	2014-08-05	22	6.4	275	2.1			472	matched (3)	5.22		matched (3)		2.75	matched (3)	7	1	0	1	5	2	matched (3)	2	118	matched (3)	0		matched (3)	3		1	3		2	160.577	matched (3)		master only (1)	5		2
112	7.6	11.2	510	2.4	5.49	30	626	20/05/2014	32	10.5	257	1.7	3.02	11	347	matched (3)	4.12		matched (3)		-999	matched (3)	7.3	1	0	1	5	1	matched (3)	2	20	matched (3)			matched (3)	3		1	1		2	233.613	matched (3)	150	matched (3)	5		1
113	5.7	8.6	277	1.7	6.24	71	367	2014-09-07	21	9.6	120	1.8	14.73	8	599	matched (3)	-999		matched (3)			master only (1)	6.1			1	99		matched (3)	2	45075	matched (3)		32916	matched (3)	1		1				0	matched (3)	0	matched (3)	1		3	3
114	4.2	11.2	257	1.6	10.19	17	504	15/05/2014	26	10.8	250	2.1	6.29	8	525	matched (3)	6.54		matched (3)		-999	matched (3)	6.2	1	0	1	5	1	matched (3)	0		matched (3)			matched (3)	3		1	1		2	122	matched (3)	120.909	matched (3)	5
115	4.2	11.6	362	1.5	8.97	15	849	15/07/2014	26	9.6	128	1.4	4.31	11	348	matched (3)	-999		matched (3)			master only (1)	6.9			1	99		matched (3)	2	5714	matched (3)			matched (3)	1		1				0.658654	matched (3)	128.042	matched (3)	2		3
116								15/05/2013	19	10.4	210	1.3			347	using only (2)	-999		matched (3)			master only (1)	5.7			1	99		matched (3)	2	25066	matched (3)		69481	matched (3)	1		1				0	matched (3)	0	matched (3)	1		3	3
117								15/05/2013	18	12.8	136	1.6	4.55	11	506	using only (2)	2.23		matched (3)			master only (1)	9.2			1	5		matched (3)	2	465	matched (3)			matched (3)	2		1				63.8974	matched (3)	55.1923	matched (3)	5		2
118	5.2	12.2	226	2	4.85	25	1233	29/05/2014	32	10.9	238	1.3	4.19	16	400	matched (3)	7.48		matched (3)			master only (1)	6.7			1	5		matched (3)	0		matched (3)		15973	matched (3)	3		1				150.549	matched (3)	112.849	matched (3)	5			3
119	4.1	11.3	245	1.7	7.2	26	572	15/05/2014	27	10.6	205	1.4	6.22	11	213	matched (3)	4.55		matched (3)	4.84		matched (3)	4.6	0	1	1	99	1	matched (3)	2	62	matched (3)	0		matched (3)	3	3	1			1	38.913	matched (3)	177.5	matched (3)	4		2
120	4.9	12	265	2.5	7.62	36	840	19/05/2014	30	8.9	223	1.8	4.56	9	586	matched (3)	-999		matched (3)			master only (1)	3.8			1	5		matched (3)	2	74161	matched (3)		19204	matched (3)	1		1				0	matched (3)	274.074	matched (3)	1		3	3
121	6.8	11.9	302	3.4	6.89	27	1042	19/05/2016	29	11.1	174	1.6	5.11	14	353	matched (3)	-999		matched (3)			master only (1)	7.6			1	99		matched (3)	2	605702	matched (3)		1922	matched (3)	1		1				34.6193	matched (3)		master only (1)	4		3	3
122	4.7	12.1	348	2	5	15	1013	2014-09-07	25	9.7	161	1.7			392	matched (3)	1.32		matched (3)			master only (1)	6.8	1	0	1	5	1	matched (3)	2	119	matched (3)		130	matched (3)	2		1				10.7447	matched (3)	41.0256	matched (3)	2		2	2
123								16/05/2013	24	10.5	160	2.6	10.89	8	666	using only (2)	-999		matched (3)			master only (1)	7.3			1	5		matched (3)	1	19	matched (3)			matched (3)	1		1				7.74725	matched (3)	138.636	matched (3)	2		1
124								16/05/2013	30	10.5	280	1.8	5.74	7	469	using only (2)	7.72		matched (3)			master only (1)	6.1	1	0	1	5	1	matched (3)	2	29	matched (3)		46023	matched (3)	3		1				125.581	matched (3)		master only (1)	5		1	3
125	4	12.7	249	1.3	12.13	62	249	26/06/2014	33	8.5	262	1.8	10.63	10	789	matched (3)	8.38		matched (3)			master only (1)	5.3	1	0	1	99	1	matched (3)	2	36	matched (3)	0		matched (3)	4		1				106.736	matched (3)	91.1602	matched (3)	5		1
126	5.2	11.5	185	2	6.54	23	971	26/06/2014								master only (1)	-999		matched (3)			master only (1)		1	0	1	99	1	matched (3)			matched (3)		56667	matched (3)	1		1				2.59898	matched (3)	2.2268	matched (3)	2			3
127	7.8	15.1	286	2.6	4.84	27	871	26/06/2014	27	10.2	211	1.2	7.9	9	479	matched (3)	0.165		matched (3)		0.606	matched (3)	4.6	1	1	1	5	1	matched (3)	2	43	matched (3)		891	matched (3)	2		1	2		2	69.3194	matched (3)		master only (1)	5		1	2
128								16/05/2013	27	11.1	269	2	4.52	10	544	using only (2)	5.09		matched (3)			master only (1)	4.8			1	5		matched (3)	2	38	matched (3)			matched (3)	3		1				25.6818	matched (3)		master only (1)	3		1
129	6.1	13	337	2.6	11.02	76	639	13/05/2014	35	12.6	256	2.9	3.27	17	364	matched (3)	5.33		matched (3)	6.05		matched (3)	9.2	0	0	1	99	1	matched (3)	1	19	matched (3)			matched (3)	3	3	1			1	26.802	matched (3)		master only (1)	3		1
130								20/05/2013	24	9.8	230	1.4	5.22	11	288	using only (2)	3.98		matched (3)			master only (1)	6.6			1	5		matched (3)	0		matched (3)			matched (3)	3		1				97	matched (3)		master only (1)	5
131									27	8.8	56	1.7	4.72	7	629	using only (2)	3.51		matched (3)			master only (1)	4.7	1	0	1	5	0	matched (3)	1	19	matched (3)			matched (3)	3		1				79.5939	matched (3)	134.031	matched (3)	5		1
132	4.3	12.4	166	1.7	7.77	92	703	2014-09-05	25	11.3	131	1.4	4.81	9	384	matched (3)	5.78		matched (3)	-999		matched (3)	3.8	1	0	1	99	2	matched (3)	2	239	matched (3)			matched (3)	3	1	1			1	30.1961	matched (3)		master only (1)	3		2
133								18/06/2013	26	11.5	166	1.7	8.03	10	539	using only (2)	11		matched (3)			master only (1)	5.1	1	0	1	5	1	matched (3)	1	19	matched (3)			matched (3)	4		1				78.5149	matched (3)	80.6061	matched (3)	5		1
134	6	13.1	343	2.6	6.56	45	436	13/05/2014	30	11	127	0.9	5.41	24	298	matched (3)	9.52		matched (3)	8.8		matched (3)	4.5						master only (1)	1	19	matched (3)	0		matched (3)	4	4	1			1	205.455	matched (3)	217.68	matched (3)	5		1
135								20/06/2013	34	12.6	184	1.8	5.17	7	365	using only (2)	9.05		matched (3)			master only (1)	9.7	1	0	1	5	1	matched (3)	0		matched (3)			matched (3)	4		1				30.5584	matched (3)	39.5722	matched (3)	3
136	7.1	15.4	286	2.1	8.95	12	992	15/07/2014	26	3	88	0.9	11.14	11	424	matched (3)	4.89		matched (3)			master only (1)	4.1			1	5		matched (3)	2	48	matched (3)		296474	matched (3)	3		1				85.9649	matched (3)	75.2041	matched (3)	5		1	3
137	12.9	15	253	1.2	9.37	12	444	15/07/2014	33	10	149	2.1	4.44	18	874	matched (3)	5.95		matched (3)			master only (1)	4.8	0	0	1	5	1	matched (3)	0		matched (3)	0		matched (3)	3		1				42.5	matched (3)	40.6349	matched (3)	4
138	4	12.2	158	1.8	21.49	19	675	26/06/2014	30	11.4	299	1.4	6.64	19	289	matched (3)	-999		matched (3)			master only (1)	6.9	0	0	1	5	1	matched (3)	2	13581	matched (3)		45	matched (3)	1		1				0	matched (3)	0	matched (3)	1		3	1
139	3	11	221	1.7	6.5	27	465	13/05/2014	24	9.7	209	1.2	2.62	9	262	matched (3)	3.97		matched (3)			master only (1)	3.9	1	0	1	99	2	matched (3)	2	116	matched (3)			matched (3)	3		1				36.1957	matched (3)	44.6632	matched (3)	4		2
140	4.6	14.2	185	1.8	5.12	19	649	22/05/2014	19	9.1	216	0.7	12.29	16	260	matched (3)	6.46		matched (3)			master only (1)	3.7	0	0	1	99	2	matched (3)	2	2497	matched (3)		57571	matched (3)	3		1				81.9417	matched (3)	77.3333	matched (3)	5		3	3
141	3.4	11.7	223	1.4	5.2	25	621	20/05/2014	38	10.7	139	1.3	6.29	13	497	matched (3)	7.09		matched (3)	-999		matched (3)	5.5	1	0	1	5	1	matched (3)	1	19	matched (3)	0		matched (3)	3	1	1			1	40.3828	matched (3)		master only (1)	4		1
142	4.2	12.1	484	1.4	4.43	5	555	26/06/2014	21	10	334	2	2.21	15	774	matched (3)	5.88		matched (3)			master only (1)	8.7	1	0	1	99	1	matched (3)	2	20	matched (3)			matched (3)	3		1				205.495	matched (3)		master only (1)	5		1
143	6.3	12.9	452	2.3	4.52	27	836	20/05/2014	22	8.3	215	1.1	5.32	10	226	matched (3)	4.21		matched (3)			matched (3)	3.4	1	0	1	5	1	matched (3)	1	19	matched (3)	0		matched (3)	3		1				18.1111	matched (3)	9.7561	matched (3)	3		1
144	6.3	9.5	392	1.7	10.33	30	526	20/05/2014	25	9	555	2.6	11.31	7	792	matched (3)	-999		matched (3)			matched (3)	6.3	1	0	1	99	2	matched (3)	1	19	matched (3)	0		matched (3)	1		1				0.744865	matched (3)		master only (1)	2		1
145	6.9	10.4	403	2.9	4.42	39	1118	20/05/2014	30	11.6	241	1.5	6.27	10	488	matched (3)	4.39		matched (3)			matched (3)	7.3			1	5		matched (3)	1	19	matched (3)			matched (3)	3		1				105	matched (3)	92.6923	matched (3)	5		1
146	3.9	11.6	296	1.4	8.68	19	413	22/05/2014	33	11	235	1.3	4.42	5	152	matched (3)	2.76		matched (3)			master only (1)	3.9	1	0	1	5	2	matched (3)	2	130	matched (3)	0		matched (3)	2		1				12.6882	matched (3)	9.90674	matched (3)	2		2
147	7.1	15.4	296	2.1			972	15/07/2014	26	11.6	193	1.2	5.16	12	380	matched (3)	3.78		matched (3)			master only (1)	4	1	0	1	5	2	matched (3)	2	70	matched (3)	0		matched (3)	3		1				50.0508	matched (3)	56.2105	matched (3)	4		2
148								2013-03-07	29	13	271	1.9	5.96	15	236	using only (2)	-999		matched (3)			master only (1)	6.2	1	0	1	5	1	matched (3)	2	10836	matched (3)			matched (3)	1		1				0	matched (3)		master only (1)	1		3
149	7	14.3	206	2.7	17.38	5	701	17/07/2014	34	13.1	281	1.8	10.38	10	519	matched (3)	6.85		matched (3)			master only (1)	6.1			1	5		matched (3)	1	19	matched (3)	0		matched (3)	3		1				70.7763	matched (3)		master only (1)	5		1
150	4.2	10.8	240	1.4	5.69	34	356	29/05/2014	23	11.7	300	2.4	6.29	6	458	matched (3)	6.52		matched (3)			master only (1)	9.8	0	0	1	99	2	matched (3)	2	295	matched (3)		12460	matched (3)	3		1				21.4773	matched (3)	20.221	matched (3)	3		2	3
151	4.1	12.4	306	2.3	4	34	844	20/05/2014	32	10.9	171	1.1	12.77	6	113	matched (3)	6.01		matched (3)	-999		matched (3)	5.7			1	5		matched (3)	2	2597	matched (3)	0		matched (3)	3	1	1			1	90.7143	matched (3)		master only (1)	5		3
152	4.5	12.6	346	1.1	3.82	19	395	29/05/2014	20	10.1	263	1.3	4.29	7	461	matched (3)	1.15		matched (3)			master only (1)	5	1	0	1	5	1	matched (3)	2	72	matched (3)		83090	matched (3)	2		1				20.8867	matched (3)		master only (1)	3		2	3
153	3.1	11.3	229	1.8	6.2	36	752	13/05/2014	29	10.3	161	1.7	5.58	10	521	matched (3)	5.48		matched (3)	9.74		matched (3)	5.8			1	5		matched (3)	1	19	matched (3)			matched (3)	3	4	1			1	65.6716	matched (3)		master only (1)	5		1
154	4.6	13.9	282	1.8	10.96	16	297	2014-02-07	27	14	225	1.3	6.38	24	223	matched (3)			master only (1)	0.0304		matched (3)	5.4	1	0	1		1	matched (3)	2	499	matched (3)		389	matched (3)		2				1	18.8827	matched (3)		master only (1)	3		2	2
155	5.7	15.8	198	1.9	7.34	30	442	17/07/2014	28	12.1	236	1.7	15.26	53	469	matched (3)	1.63		matched (3)			master only (1)	6.6			1	1		matched (3)	0		matched (3)	1	19	matched (3)	2		1				12.3404	matched (3)	14.1799	matched (3)	2
156	8.5	12.5	260	3.4	6.77	22	1511	17/07/2014	27	12.3	250	0.9	8.15	13	205	matched (3)	-999		matched (3)			master only (1)	5.6	1	0	1	5	0	matched (3)	0		matched (3)		200644	matched (3)	1		1					master only (1)		master only (1)				3
157	5.2	13.7	189	2	8.92	9	756	17/07/2014	29	11.4	172	1.3	7.42	15	301	matched (3)	4.26		matched (3)			master only (1)	3.9	1	0	1	5	1	matched (3)	1	19	matched (3)	0		matched (3)	3		1				33.5829	matched (3)	45.7143	matched (3)	4		1
158	4.9	13	420	2.3	7.41	20	1018	17/07/2014	24	9.7	183	1.8	6.8	8	414	matched (3)	3.38		matched (3)			master only (1)	6.3						master only (1)	2	120	matched (3)		377006	matched (3)	3		1				13.75	matched (3)		master only (1)	2		2	3
159	5.5	11.1	305	2.7	6.02	15	869	19/05/2014	29	9.9	199	1.1	7.62	8	362	matched (3)	8.23		matched (3)			master only (1)	4.1						master only (1)	2	71	matched (3)	1	19	matched (3)	4		1				77.4766	matched (3)		master only (1)	5		2
160	7.7	11.4	370	3	1.28	27	1038	20/05/2014	27	8.7	338	0.7	5.47	3	124	matched (3)	5.54		matched (3)	-999		matched (3)	5.2						master only (1)	2	127	matched (3)	0		matched (3)	3	1	1			1	9.65027	matched (3)		master only (1)	2		2
161								24/07/2013	24	13.3	161	2	9.81	22	681	using only (2)	0.91		matched (3)			master only (1)	6.2						master only (1)	2	108	matched (3)			matched (3)	2		1				7.01554	matched (3)	6.07583	matched (3)	2		2
162	6.5	11.5	260	2.5	3.71	39	1287	20/05/2014	25	11.4	220	2.1	6.71	17	763	matched (3)	6.33		matched (3)	-999		matched (3)	7.2						master only (1)	0		matched (3)	0		matched (3)	3	1	1			1	55.8794	matched (3)	57.9612	matched (3)	4
163								24/07/2013	28	10.8	202	1.5	5.19	14	337	using only (2)	10.7		matched (3)			master only (1)	6						master only (1)	1	19	matched (3)			matched (3)	4		1				38.1053	matched (3)	55.533	matched (3)	4		1
164	5.2	9.9	401	2.2	3.5	29		20/05/2014	30	12.9	245	245	7.67	27	645	matched (3)	12.2		matched (3)	-999		matched (3)	8.2						master only (1)	0		matched (3)	0		matched (3)	4	1	1			1	28.4314	matched (3)	45.1707	matched (3)	3
165	3.8	13.2	314	1.2	5.59	15	391	2014-11-06	30	12.1	312	1.8	5.07	12	257	matched (3)	7.79		matched (3)			master only (1)	6.1						master only (1)	0		matched (3)		461	matched (3)	3		1				92.5888	matched (3)	63.3663	matched (3)	5			2
166								25/07/2013	21	7.7	244	2.3	7.79	18	707	using only (2)	-999		matched (3)			master only (1)	6.5						master only (1)	2	63	matched (3)			matched (3)	1		1					master only (1)		master only (1)			2
167								25/07/2013	22	9.7	160	0.9	6.45	13	270	using only (2)	4.92		matched (3)			master only (1)	4.7						master only (1)	2	1319	matched (3)			matched (3)	3		1				20.8911	matched (3)	1.07547	matched (3)	3		3
168								2013-05-08	29	12.1	356	2.3	4.34	13	517	using only (2)		1.5	matched (3)			master only (1)	9.5						master only (1)	2	32	matched (3)			matched (3)			2		3			master only (1)		master only (1)			1
169	5.7	8.8	176	1.5	2.83	71	814	26/06/2014	21	9.9	340	2.6	3.05	10	463	matched (3)	-999		matched (3)	2.93		matched (3)	10.1						master only (1)	2	83	matched (3)		84709	matched (3)	1	2	1			1		master only (1)	0	matched (3)			2	3
170	4.5	11.8	290	1.5	5.47	113	578	26/06/2014	21	9.2	343	1.2	3.74	23	354	matched (3)		3.14	matched (3)		5.91	matched (3)	6.7						master only (1)	2	644	matched (3)		42761	matched (3)			2	4	3	2		master only (1)		master only (1)			2	3
171								2014-04-06	29	8.5	213	1	4.68	15	269	matched (3)	3.15		matched (3)			master only (1)	4.5						master only (1)	0		matched (3)	0		matched (3)	3		1				22.7835	matched (3)	26.5	matched (3)	3
172	3.9	12.4	421	1.4	9.53	19	294	2014-02-07	27	8.7	339	1.2	5.06	10	161	matched (3)	10.5		matched (3)		5.03	matched (3)	7						master only (1)	2	33	matched (3)		54457	matched (3)	4		1	4		2	100.952	matched (3)		master only (1)	5		1	3
173	4	9.9	321	2.1	7.85	20	400	2014-02-07	33	11.1	180	1.4	7.62	15	203	matched (3)		-999	matched (3)		3.1	matched (3)	5.7						master only (1)	2	117713	matched (3)		703932	matched (3)			2	3	1	2	4.35644	matched (3)		master only (1)	2		3	3
174	5.5	12.3	308	1.9	5.21	12	300	2014-02-07	22	9.7	255	1.1	5.73	11	191	matched (3)	5.18		matched (3)	-999		matched (3)	5.1						master only (1)	2	445	matched (3)		93142	matched (3)	3	1	1			1	41.6279	matched (3)		master only (1)	4		2	3
175								2013-06-08	22	10	317	2.9	4.66	7	160	using only (2)		-999	matched (3)			master only (1)	7.1						master only (1)	2	41360	matched (3)	1	19	matched (3)			2		1			master only (1)		master only (1)			3
176								2013-06-08	22	11.6	212	1.8	4.26	13	421	using only (2)		4.25	matched (3)			master only (1)	6.1						master only (1)	2	287	matched (3)		73947	matched (3)			2		4			master only (1)		master only (1)			2	3
177	3.8	14.6	295	2	7.24	19	282	2014-02-07	27	12.2	158	1.8	4.55	13	276	matched (3)		3.24	matched (3)		0.027	matched (3)	5.6						master only (1)	2	1336	matched (3)		32	matched (3)			2	2	3	2		master only (1)		master only (1)			3	1
178								13/08/2013	31	9.8	478	0.5	6.26	14	111	using only (2)	1.4		matched (3)			master only (1)	5.3						master only (1)	0		matched (3)			matched (3)	2		1				27.7949	matched (3)		master only (1)	3
179								14/08/2013	36	11.2	147	2.2	12.35	13	483	using only (2)	4.45		matched (3)			master only (1)	8.4						master only (1)	0		matched (3)			matched (3)	3		1				54.3956	matched (3)		master only (1)	4
180								14/08/2013	34	10.7	447	1.5	3.89	20	244	using only (2)		3.49	matched (3)			master only (1)	5.3						master only (1)	2	349	matched (3)			matched (3)			2		3			master only (1)		master only (1)			2
181								14/08/2013	30	9.8	247	2.4	6.73	18	711	using only (2)		1.66	matched (3)			master only (1)	7.4						master only (1)	2	4233	matched (3)			matched (3)			2		3			master only (1)		master only (1)			3
182								14/08/2013	24	11.4	175	1	4.22	8	438	using only (2)	4.78		matched (3)			master only (1)	6.3						master only (1)	0		matched (3)			matched (3)	3		1				23.0088	matched (3)		master only (1)	3
183								15/08/2013	24	10.3	226	2.4	4.28	11	698	using only (2)	1.77		matched (3)			master only (1)	7.9						master only (1)	0		matched (3)			matched (3)	2		1				52.6	matched (3)		master only (1)	4
184									31	11.7	292	1.3	5.16	20	383	using only (2)	3.53		matched (3)			master only (1)	8.4						master only (1)	0		matched (3)			matched (3)	3		1				40.6154	matched (3)	51.1927	matched (3)	4
185								15/08/2013	29	10.8	245	0.8	5.14	15	119	using only (2)		2.43	matched (3)			master only (1)	4.8						master only (1)	2	701	matched (3)			matched (3)			2		3			master only (1)		master only (1)			2
186								15/08/2013	25	7.2	431	2.1	5.93	7	219	using only (2)		-999	matched (3)			master only (1)	12.3						master only (1)	2	198163	matched (3)			matched (3)			2		1			master only (1)		master only (1)			3
187								15/08/2013	31	11.4	371	2	4.25	15	420	using only (2)		4.78	matched (3)			master only (1)	7						master only (1)	2	212	matched (3)			matched (3)			2		4			master only (1)		master only (1)			2
188								15/08/2013	40	10.2	324	2	5.7	12	443	using only (2)	4.2		matched (3)			master only (1)	5.4						master only (1)	0		matched (3)			matched (3)	3		1				125.49	matched (3)	23.1016	matched (3)	5
189								19/08/2013	32	11.2	212	1.3	5.69	15	387	using only (2)	5.92		matched (3)			master only (1)	3.4						master only (1)	2	105066	matched (3)			matched (3)	3		1				62.654	matched (3)		master only (1)	5		3
190								19/08/2013	29	8.5	260	2.1	7.13	11	224	using only (2)		-999	matched (3)			master only (1)	8.4						master only (1)	2	45264	matched (3)			matched (3)			2		1			master only (1)		master only (1)			3
191								19/08/2013	38	11.7	238	1.6	6.18	8	772	using only (2)	-999		matched (3)			master only (1)	6.5						master only (1)	2	38	matched (3)			matched (3)	1		1					master only (1)		master only (1)			1
192	3.7	14.1	295	1.7	5.11	18	855	17/07/2014	23	10	277	1.2	4.12	10	291	matched (3)	8.88		matched (3)		0.96	matched (3)	5.4						master only (1)	2	113	matched (3)		746366	matched (3)	4		1	2		2	173.196	matched (3)		master only (1)	5		2	3
193								19/08/2013	23	9.9	167	0.8	7.08	14	136	using only (2)	0.0197		matched (3)			master only (1)	6						master only (1)	2	174349	matched (3)			matched (3)	2		1				17.2414	matched (3)	17.6531	matched (3)	3		3
194								19/08/2013	22	11.2	190	1.6	8.79	10	317	using only (2)		1.66	matched (3)			master only (1)	5.7						master only (1)	1	19	matched (3)			matched (3)			2		3			master only (1)		master only (1)			1
195	4	12.3	425	1.4			404	2014-02-07	27	12.4	168	1.3	6.57	10	482	matched (3)	8.17		matched (3)	0.182		matched (3)	3.7						master only (1)	1	19	matched (3)		28136	matched (3)	4	2	1			1	71.2994	matched (3)	23.0457	matched (3)	5		1	3
196								20/08/2013	25	10.3	175	2	6.99	18	451	using only (2)	-999		matched (3)			master only (1)	7.1						master only (1)	2	3154	matched (3)			matched (3)	1		1				0	matched (3)	0	matched (3)	1		3
197	7	15.4	272	2	6.54	17	852	2014-02-07	24	11.3	282	2.7	5.99	16	578	matched (3)		4.03	matched (3)		0.29	matched (3)	8.1						master only (1)	2	79	matched (3)		7317	matched (3)			2	2	4	2		master only (1)		master only (1)			2	3
198								20/08/2013	25	12.3	361	1.6	7.47	15	375	using only (2)		2.39	matched (3)			master only (1)	5.5						master only (1)	2	691	matched (3)			matched (3)			2		3			master only (1)		master only (1)			2
199	6.1	13.8	240	1.5	8.05	14	408	2014-02-07	30	9.7	367	1.3	4.44	9	280	matched (3)		-999	matched (3)		1.85	matched (3)	6.1						master only (1)	2	11540	matched (3)		309	matched (3)			2	3	1	2	73.4359	matched (3)		master only (1)	5		3	2
200								20/08/2013	29	9.2	344	1.1	5.3	12	166	using only (2)	0.273		matched (3)			master only (1)	3.9						master only (1)	2	13874	matched (3)			master only (1)	2		1					master only (1)		master only (1)			3
[truncated: 10 more columns]
